# Supplementary material for: Mothers with Concurrent Opioid and Cocaine Use and Neonatal Opioid Withdrawal Syndrome
Source: Children (Basel). 2025 Jul 11;12(7):916. doi: 10.3390/children12070916 (PMC12293442; doi:10.3390/children12070916)
Supplement: Supplementary file 1 [file children-12-00916-s001.zip]

Archive with 1 entries (1 files):
- children-3710154-supplementary.pdf
